# Supplementary material for: Comparison of different adjuvant analgesia for paravertebral block in video-assisted thoracoscopic surgery: A double-blind randomized controlled trial
Source: PLoS One. 2025 May 2;20(5):e0322589. doi: 10.1371/journal.pone.0322589 (PMC12047843; doi:10.1371/journal.pone.0322589)
Supplement: S2 File — (XLSX) [file pone.0322589.s003.xlsx]

## Sheet: Group R
	Weight	Height	ASA Classification	Anesthesia Duration	Surgery Duration	Sufentanil Dosage	Remifentanil Dosage	First Additional Analgesia Time	PCA Presses	Rescue analgesic	4h	8h	12h	16h	20h	24h	48h	QoR‑15 Scores	2day	3day	7day	4h	8h	12h	16h	20h	24h	48h	chest tube	length of stay	Dizziness	Nausea or vomiting	bradycardia	hypotension
	65	160	2	180	150	30	2.3	7	3	90	1	2	3	3	4	4	3	101	110	121	132	4	4	4	4	5	5	3	48	7		yes
	70	172	2	200	175	35	2.9	7	3	60	2	3	4	4	4	4	2	105	112	120	136	3	4	4	5	5	5	4	60	8	yes
	69	170	2	220	145	35	2.8	6	4	120	2	3	3	3	4	4	2	102	113	133	133	4	4	4	5	5	5	4	60	6
	78	176	1	185	155	40	2.1	8	3	30	2	2	3	3	3	3	2	103	115	123	132	4	3	3	4	4	4	3	55	9
	55	165	1	175	140	30	1.4	7	4	90	2	3	3	4	4	4	3	106	111	125	130	3	4	5	5	5	5	4	62	7
	60	165	2	190	150	30	2.2	6	3	120	3	3	4	4	4	4	3	103	114	122	130	4	4	4	4	4	4	3	56	8
	75	178	2	210	150	40	2.2	8	4	90	2	2	3	3	3	3	2	104	112	125	132	3	4	4	5	5	5	4	60	9
	68	172	1	175	125	35	1.8	6	2	120	2	3	3	4	4	4	2	100	106	114	127	3	4	5	5	5	5	3	62	7	yes
	55	159	1	190	140	25	2	6	4	120	3	3	4	4	4	4	3	101	108	118	130	4	4	4	4	4	5	4	60	8		yes
	66	170	2	150	120	35	1.7	8	2	60	2	2	3	3	3	3	2	109	113	119	126	4	4	3	4	4	4	3	60	10			yes
	55	157	1	130	100	30	1.2	7	3	90	2	3	3	4	4	4	2	105	112	124	132	3	3	4	5	5	5	4	48	5
	74	173	1	150	110	40	2	6	4	120	2	3	3	3	3	3	2	116	120	127	128	4	4	4	4	4	5	3	50	7		yes
	72	168	2	160	130	35	2	7	2	90	2	2	2	3	3	3	2	108	116	125	130	4	4	5	5	5	5	4	55	8	yes
	53	160	1	160	120	25	1.3	6	4	90	2	3	3	3	4	4	2	110	115	130	130	3	3	4	5	5	4	3	60	10			yes
	54	163	1	180	140	25	1.5	8	5	90	3	3	4	4	4	4	3	103	114	123	127	4	3	4	4	4	5	4	58	8				yes
	78	177	1	130	100	40	2.3	5	3	60	2	2	3	3	4	3	2	111	119	124	131	3	4	5	5	5	5	4	60	7
	56	158	2	150	110	30	1.5	7	5	120	2	2	3	3	4	4	2	107	120	130	130	4	4	4	5	5	4	3	61	7		yes
	67	172	2	160	120	35	1.6	6	5	90	1	2	2	3	3	3	1	112	122	132	132	3	4	4	4	4	5	4	48	8
	62	163	1	155	110	30	1.5	6	4	120	3	3	4	4	4	4	3	100	104	116	125	4	4	5	5	5	5	4	60	7			yes
	65	164	1	120	90	30	1	7	3	60	2	3	3	3	3	3	2	119	124	128	134	3	3	4	4	5	5	3	54	8
	70	170	2	135	100	35	1.2	9	3	90	2	2	3	3	3	3	2	114	117	123	132	4	3	4	4	4	4	3	56	7	yes
	58	155	2	180	140	30	1.5	7	5	90	3	3	4	4	4	4	3	109	118	130	135	3	4	5	5	5	5	4	60	8
	68	173	2	210	170	35	2.2	6	4	90	2	3	3	4	4	4	2	100	110	120	133	4	3	4	4	5	5	4	58	7				yes
	71	175	2	185	165	35	2	6	3	120	2	2	3	3	3	3	2	101	111	121	126	3	4	5	5	5	4	3	63	8
	60	157	1	155	120	30	1.3	5	5	90	1	2	2	3	3	3	1	112	122	130	135	4	3	4	4	5	5	4	62	7		yes
	64	160	2	170	130	30	1.6	7	4	90	3	3	4	4	4	4	3	104	114	125	130	3	4	5	5	5	5	4	60	6
	78	178	1	125	90	40	1.3	9	3	60	2	2	3	3	3	3	2	108	118	123	132	4	3	4	4	4	4	3	58	7
	75	180	1	120	100	35	1.8	6	4	90	3	3	4	4	4	4	3	105	118	127	127	3	4	5	5	5	5	4	59	5	yes
	68	162	2	185	130	35	2	7	4	60	2	2	3	3	3	3	2	106	116	126	130	4	4	5	5	5	5	4	50	8
	61	157	2	190	160	30	2	8	2	120	2	3	4	4	4	4	2	105	115	125	135	4	3	4	4	5	5	3	64	7
																														7.46667

## Sheet: Group D
	Weight	Height	ASA Classification	Anesthesia Duration	Surgery Duration	Sufentanil Dosage	Remifentanil Dosage	First Additional Analgesia Time	PCA Presses	Rescue analgesic	4h	8h	12h	16h	20h	24h	48h	QoR‑15 Scores	2day	3day	7day	4h	8h	12h	16h	20h	24h	48h	chest tube	length of stay	Dizziness	Nausea or vomiting	bradycardia	hypotension
	60	155	2	150	120	30	1.2	5	2	60	1	2	2	2	2	3	2	108	115	123	129	3	4	4	4	4	5	4	48	7		yes
	50	150	2	140	110	25	1	6	3	60	2	2	2	3	3	3	2	111	118	125	130	2	3	3	3	3	4	3	52	8			yes
	72	178	1	130	100	35	1.3	5	2	30	2	3	3	3	3	4	2	117	125	130	138	3	3	4	4	4	5	3	60	5	yes
	68	173	1	190	150	35	1.5	7	1	90	1	2	2	2	2	3	2	122	125	121	126	4	4	4	4	4	4	4	55	6				yes
	58	160	1	180	140	30	1.2	5	3	60	2	2	2	2	2	3	2	116	121	127	130	3	3	4	4	4	5	3	46	7	yes
	70	165	2	210	170	35	1.3	5	2	60	3	3	3	3	3	4	3	115	121	132	134	3	4	3	3	4	5	4	56	8		yes
	74	177	2	220	180	35	1.2	6	3	0	2	2	2	3	3	4	2	113	118	128	135	3	3	4	4	4	5	3	58	6
	63	163	1	170	130	30	1.3	5	2	90	2	2	2	2	2	3	2	110	119	123	130	4	3	3	4	4	4	3	55	7	yes
	52	154	2	200	150	25	1	5	1	60	3	2	2	3	3	4	3	115	120	130	132	2	3	3	3	3	4	3	60	5
	65	170	2	180	140	30	1.3	6	1	30	2	2	2	2	2	3	2	114	120	126	132	3	4	4	4	4	5	4	60	7			yes
	71	168	1	140	100	35	1.2	5	2	60	2	2	3	3	3	4	2	115	121	127	131	4	3	4	4	4	5	3	48	6		yes
	61	164	1	160	120	30	1.1	6	2	30	1	2	2	2	2	3	2	117	119	124	130	3	4	3	4	4	4	4	46	7	yes
	72	175	2	165	125	35	1.5	5	2	60	2	3	3	3	3	4	2	114	121	128	135	4	3	3	4	4	5	3	45	5
	54	155	2	140	115	25	1	5	3	60	2	2	2	3	3	4	2	116	123	130	135	3	3	3	3	4	4	3	52	6
	75	180	1	195	150	35	1.5	6	2	90	3	2	2	2	3	3	3	109	118	123	129	3	3	4	4	4	5	3	46	8
	80	182	1	120	100	40	1.3	5	1	30	2	3	3	3	3	4	2	120	127	130	137	3	4	3	4	4	5	4	60	7
	57	158	2	160	120	25	0.8	6	3	90	2	2	2	3	3	3	2	118	126	132	138	4	4	3	3	3	4	4	50	6			yes
	70	175	1	120	90	35	1	8	1	30	1	2	2	2	2	3	2	115	124	130	135	3	3	4	4	4	4	3	48	6
	62	159	1	150	110	30	0.8	5	2	60	3	3	3	3	3	3	3	118	122	127	132	4	4	4	4	4	5	4	45	7		yes
	70	175	1	115	80	35	1	6	2	30	2	2	2	2	3	4	2	113	120	126	133	3	3	3	3	4	4	3	54	8
	60	160	2	160	120	30	1.2	5	2	90	2	2	2	2	2	3	2	117	124	129	134	3	4	4	4	4	5	4	56	6	yes
	69	170	2	190	150	35	1.3	7	2	60	3	3	3	3	3	3	3	118	125	125	131	4	3	4	4	4	5	3	60	6				yes
	62	159	2	210	180	30	1.5	6	2	90	2	2	2	2	2	3	2	116	123	122	129	4	4	3	3	4	4	4	48	7
	70	175	2	175	145	35	1.6	5	2	60	2	3	3	3	3	4	2	117	124	130	130	3	3	4	4	4	5	3	56	8
	58	159	1	165	130	30	1	6	2	30	1	2	2	2	2	3	2	115	125	128	133	3	4	3	4	4	4	4	52	5		yes
	74	170	2	175	145	35	1.3	5	2	60	3	2	2	2	3	3	3	111	121	126	132	4	3	4	4	4	5	3	60	6
	78	178	1	110	90	35	1.1	6	3	0	2	3	3	3	3	4	2	119	127	136	136	3	3	3	3	4	4	3	58	7			yes
	62	160	1	120	85	30	1	5	2	60	3	2	2	2	2	3	2	116	125	131	137	4	3	4	4	4	4	3	59	8	yes
	75	178	1	110	90	35	1	6	2	0	2	2	2	3	3	3	2	112	120	129	132	3	4	3	4	4	4	4	50	8
	61	157	2	190	160	30	1.5	6	1	60	2	2	2	2	3	4	2	109	117	127	131	4	4	4	4	4	5	4	60	7		yes
									2												132

## Sheet: Group E
	Weight	Height	ASA Classification	Anesthesia Duration	Surgery Duration	Sufentanil Dosage	Remifentanil Dosage	First Additional Analgesia Time	PCA Presses	Rescue analgesic	4h	8h	12h	16h	20h	24h	48h	QoR‑15 Scores	2day	3day	7day	4h	8h	12h	16h	20h	24h	48h	chest tube	length of stay	Dizziness	Nausea or vomiting	bradycardia	hypotension
	68	155	2	160	120	30	1.5	5	3	60	2	3	3	3	4	4	3	109	118	122	128	4	4	4	4	5	5	4	48	5	yes
	50	150	2	140	110	25	1.2	6	2	30	2	2	2	3	3	3	2	111	121	124	133	3	3	3	3	4	5	3	52	6		yes
	52	178	1	125	130	35	1.3	5	3	90	2	2	3	4	4	4	2	114	120	127	137	3	4	4	4	5	5	4	60	7
	68	173	1	190	150	35	2	6	2	30	3	3	3	3	4	4	3	115	116	119	131	4	4	4	4	5	5	4	55	8
	58	160	1	175	140	30	1.4	5	3	60	2	2	3	3	3	3	2	117	120	120	132	3	3	3	4	4	4	3	46	7
	55	165	2	210	160	35	2.2	4	4	90	2	2	2	2	3	4	2	110	115	123	130	3	4	5	5	5	5	4	56	5	yes
	74	177	2	220	180	35	2	5	2	60	3	3	3	4	4	4	3	111	119	127	135	4	4	4	4	5	5	3	58	8
	63	163	1	180	130	30	1.6	5	3	90	2	2	2	3	3	3	2	110	118	126	132	3	3	4	4	4	4	3	55	6
	52	154	2	200	145	25	1.4	5	3	60	2	3	3	3	4	4	3	115	120	125	130	3	4	4	4	5	5	4	60	7		yes
	70	170	2	180	140	30	1.3	6	3	60	2	2	2	3	3	3	2	114	122	128	133	3	3	3	3	4	5	3	59	7			yes
	71	168	1	135	120	35	1.7	5	2	60	1	2	2	3	3	4	2	112	121	127	130	3	3	3	4	5	5	3	48	6
	61	164	1	160	130	30	1.1	7	2	30	2	2	2	2	3	3	2	116	115	120	134	4	4	4	5	5	5	4	53	7	yes
	72	175	2	165	125	35	1.5	5	3	90	3	3	3	3	4	4	3	114	120	125	130	3	3	4	4	4	4	3	48	5
	54	155	2	145	115	25	1	5	3	60	2	2	2	2	3	3	2	113	123	128	130	3	4	4	4	5	5	4	50	8
	75	180	1	195	150	35	2.1	4	3	90	2	3	3	3	3	3	2	112	118	124	130	3	3	3	4	4	5	3	46	8
	60	165	1	120	110	40	1.8	5	3	30	2	2	2	3	3	3	2	117	122	128	137	4	4	4	5	5	5	4	60	7		yes
	57	158	2	165	120	25	1.5	6	2	60	2	2	3	4	4	4	2	108	118	124	130	3	3	3	4	4	4	3	50	6			yes
	70	175	1	120	90	35	1.6	6	4	30	2	2	2	2	3	3	2	115	125	130	130	4	4	4	4	5	5	4	60	8
	62	159	1	145	125	30	1.3	5	2	60	3	3	3	3	4	4	3	116	120	122	132	3	3	3	3	4	4	3	45	7
	70	175	1	115	80	35	1	6	2	30	2	2	3	3	3	3	2	113	123	129	135	4	4	4	4	5	5	4	54	8	yes
	75	170	2	170	120	30	1.9	5	2	90	3	3	3	3	3	4	3	112	117	125	132	3	3	3	4	4	5	3	56	7
	69	170	2	190	145	35	1.3	4	2	60	1	2	2	2	3	3	2	116	120	126	130	4	4	4	5	5	5	4	60	6
	62	159	2	210	180	30	1.8	7	3	60	2	2	3	3	3	3	2	106	116	125	133	4	4	4	4	5	5	4	63	7
	65	156	2	160	145	35	1.6	5	3	60	2	2	2	2	3	3	2	107	117	126	130	3	3	3	3	4	4	3	56	8	yes
	58	159	1	165	135	30	1.5	6	2	30	2	3	3	3	4	4	3	115	123	131	130	3	4	4	4	4	5	4	52	7
	74	170	2	175	145	35	1.3	5	3	60	2	2	2	2	3	3	2	111	121	129	132	4	4	4	5	5	5	3	60	6		yes
	78	178	1	115	100	35	1.4	6	3	90	2	2	2	3	3	3	2	115	118	117	130	4	4	4	4	5	5	4	58	7
	72	170	1	120	85	30	1	5	2	30	3	3	3	3	3	3	2	116	120	128	128	3	3	3	4	5	5	3	59	7				yes
	75	178	1	110	105	35	1.5	6	2	0	2	2	2	2	3	3	2	112	122	125	135	4	4	4	4	5	5	4	58	8
	61	157	2	190	160	30	2	4	3	60	3	3	3	3	4	4	3	118	119	122	130	3	3	3	4	4	4	3	60	6

## Sheet: Group S
	Weight	Height	ASA Classification	Anesthesia Duration	Surgery Duration	Sufentanil Dosage	Remifentanil Dosage	First Additional Analgesia Time	PCA Presses	Rescue analgesic	4h	8h	12h	16h	20h	24h	48h	QoR‑15 Scores	2day	3day	7day	4h	8h	12h	16h	20h	24h	48h	chest tube	length of stay	Dizziness	Nausea or vomiting	bradycardia	hypotension
	65	160	2	180	150	30	2.3	3.5	3	90	2	2	3	3	3	4	2	106	112	118	130	4	4	5	5	5	6	4	48	7		yes
	70	175	2	210	175	35	2.9	4	2	60	2	2	2	3	3	3	2	107	115	122	130	3	3	3	3	4	4	3	52	6	yes
	68	168	2	200	150	35	2.8	3	3	120	3	3	3	4	4	4	3	110	118	124	134	3	4	4	4	5	5	3	60	7			yes
	78	173	1	185	155	40	2.1	4	2	30	2	2	2	3	3	3	2	112	118	125	132	4	4	4	4	5	5	4	55	6
	55	160	1	170	150	30	1.4	5	3	90	2	2	2	3	4	4	2	111	116	124	131	3	3	4	4	4	4	3	60	8		yes
	61	165	2	190	150	30	2.2	3	4	120	2	3	3	3	3	3	3	110	115	125	130	4	4	4	5	5	5	4	56	7				yes
	75	175	2	200	145	40	2.2	4	2	90	2	2	2	2	3	4	2	108	118	125	130	3	4	4	4	5	5	3	58	9
	68	172	1	175	125	35	1.8	3	3	120	2	2	3	3	3	3	2	113	119	127	130	3	3	3	4	4	4	3	55	6	yes
	54	157	1	190	140	25	2	4	4	120	3	3	3	3	3	3	3	111	120	128	132	4	4	4	4	5	5	4	60	7
	66	170	2	160	130	35	1.7	4	3	60	2	2	3	3	4	4	2	109	119	126	133	4	4	4	5	5	5	3	59	7			yes
	55	160	1	130	100	30	1.2	5	2	90	2	2	2	3	3	3	2	113	118	124	134	3	3	3	4	4	5	3	52	6	yes
	74	173	1	150	120	40	2	5	2	120	2	2	2	2	3	3	2	116	121	128	131	4	4	4	4	5	5	4	53	8		yes
	71	158	2	170	130	35	2	3	3	90	2	3	3	3	4	4	3	112	117	125	132	3	3	3	3	4	4	3	48	7
	53	160	1	160	125	25	1.3	4	3	90	2	2	2	2	3	3	2	110	115	125	134	4	4	4	4	5	5	4	50	6				yes
	54	159	1	180	140	25	1.5	3	3	90	1	2	2	3	3	3	2	114	120	126	135	4	4	4	4	5	5	4	56	6	yes
	78	172	1	130	110	40	2.3	4	2	60	2	3	3	3	4	4	3	111	119	124	127	3	3	3	4	4	4	3	60	7
	56	158	2	140	110	30	1.5	3	2	120	2	2	3	3	3	4	2	115	120	130	131	4	4	4	4	5	5	4	50	5		yes
	67	172	2	160	115	35	1.6	4	2	90	2	2	2	2	3	3	2	112	122	132	133	3	4	4	5	5	5	3	60	8
	63	163	1	150	110	30	1.5	3	3	120	3	3	3	3	4	4	3	108	118	122	129	4	4	4	4	4	4	4	45	7
	65	165	1	120	115	30	1	5	4	60	2	2	2	2	3	3	2	119	124	128	130	3	3	3	3	4	4	3	54	8
	70	170	2	130	100	35	1.2	5	2	90	2	3	3	3	4	4	3	114	125	134	136	4	4	4	4	5	5	4	56	7	yes
	58	155	2	180	140	30	1.5	4	2	90	3	3	3	4	4	4	2	109	118	126	131	3	3	3	4	4	4	3	60	6		yes
	68	171	2	210	170	35	2.2	3	3	90	2	2	3	3	4	4	2	107	114	120	129	4	4	4	4	5	5	4	53	7				yes
	71	175	2	185	160	35	2	3	3	120	2	3	3	3	3	3	2	106	116	121	127	3	3	3	4	5	5	3	55	8	yes
	60	158	1	150	120	30	1.3	4	2	90	2	2	2	3	4	4	2	112	122	130	131	4	4	4	5	5	5	4	52	7		yes
	64	160	2	170	130	30	1.6	4	3	90	3	3	3	3	3	3	3	117	114	122	128	3	3	3	4	4	4	3	60	8
	74	173	1	120	100	40	1.3	5	2	60	2	2	3	4	4	4	2	108	118	123	130	4	4	4	5	5	5	4	60	9
	75	180	1	120	110	35	1.8	5	2	90	3	3	3	3	3	3	3	110	118	127	129	3	3	3	4	4	4	3	49	6			yes
	68	162	2	170	130	35	2	3	3	60	2	2	2	3	4	4	2	109	116	126	132	3	4	4	5	5	5	3	58	8	yes
	61	150	2	190	160	30	2	4	3	120	2	2	2	3	3	3	2	112	118	125	130	4	4	4	4	5	5	4	55	7		yes
